# Supplementary material for: Mechanisms of action and in vivo antibacterial efficacy assessment of five novel hybrid peptides derived from Indolicidin and Ranalexin against Streptococcus pneumoniae
Source: PeerJ. 2017 Oct 5;5:e3887. doi: 10.7717/peerj.3887 (PMC5632533; doi:10.7717/peerj.3887)
Supplement: Data S5 — Raw data for generating ATP release graph. [file peerj-05-3887-s005.xlsx]

## Sheet: Sheet 1
								Standard Curve
							1	1000	991585
							0.5	500	462979
							0.25	250	250208
							0.125	125	118008
							0.0625	62.5	55036.1
							0.03125	31.25	35775.2
							0.015625	15.625	17124.8
							0.0078125	7.8125	9045.73
							0.00390625	3.90625	4213.95
							0.00195312	1.95312	2154.92
								0	0
luminescence reading
	1hr					2hr					3hr
RN7-IN10	50451.7	54008.3	59603.5			47063.3	39040.1	40981.6			25567.7	29886.3	23081
RN7-IN9	44616.8	41569.5	41927.6			32065.2	28586.4	31696.1			23782.7	26824.4	20492.5
RN7-IN8	39288.9	39742.7	39518.8			31407.9	29367.5	31874.8			20984.8	20633.8	22538.4
RN7-IN7	23349.8	22227.4	23899.4			18853.5	17363.4	19020.6			14757.3	15768.8	11509.5
RN7-IN6	16156.9	15548.5	15542.6			17457.5	12726	15356.3			12505.9	12171.7	12801
CTX	5149.82	6085.91	7917.41			5291.12	5302.15	3481.18			3396.85	3969.56	5520.89
ERY	1717.92	1717.92	1725.42			1697.92	1709.32	1696.02			1538.01	1553.32	1537.61
CTRL	1712.42	1658.82	1694.72			1705.22	1678.52	1742.73			1550.41	1545.11	1495.81
RN7-IN10	50.1775	53.8037	59.5083			RN7-IN10	46.7228	38.5427	40.5222				RN7-IN10	24.8069	29.2099	22.2716
RN7-IN9	44.2285	41.1216	41.4867			RN7-IN9	31.4315	27.8846	31.0551				RN7-IN9	22.987	26.0882	19.6325
RN7-IN8	38.7964	39.2591	39.0308			RN7-IN8	30.7613	28.681	31.2373				RN7-IN8	20.1344	19.7765	21.7184
RN7-IN7	22.5456	21.4013	23.106			RN7-IN7	17.9614	16.4422	18.1318				RN7-IN7	13.7851	14.8164	10.4738
RN7-IN6	15.2121	14.5917	14.5857			RN7-IN6	16.5381	11.714	14.3958				RN7-IN6	11.4897	11.149	11.7905
CTX	3.98974	4.94414	6.81145			CTX	4.13381	4.14505	2.28847				CTX	2.20249	2.7864	4.36807
ERY	0.490737	0.490737	0.498384			ERY	0.470344	0.481968	0.468407				ERY	0.307308	0.322908	0.3069
CTRL	0.485129	0.430478	0.467082			CTRL	0.477788	0.450564	0.516024				CTRL	0.319952	0.314547	0.264281
			Average
			1hr	2hr	3hr			SDEV	SDEV	SDEV
		RN7-IN10	54.4965	41.9293	25.4295			4.70381	4.26771	3.51084
		RN7-IN9	42.2789	30.1237	22.9025			1.69821	1.94824	3.22869
		RN7-IN8	39.0288	30.2265	20.5431			0.231344	1.35948	1.03343
		RN7-IN7	22.351	17.5118	13.0251			0.868861	0.930222	2.26886
		RN7-IN6	14.7965	14.216	11.4764			0.359904	2.41704	0.320984
		CTX	5.24845	3.52244	3.11899			1.43526	1.06866	1.12044
		ERY	0.493286	0.473573	0.312372			0.0044148	0.00733453	0.00912679
		CTRL	0.460896	0.481459	0.299593			0.0278457	0.0328843	0.0307005
